# Supplementary material for: Expert Event Segmentation of Dance Is Genre-Specific and Primes Verbal Memory
Source: Vision (Basel). 2020 Aug 10;4(3):35. doi: 10.3390/vision4030035 (PMC7559184; doi:10.3390/vision4030035)
Supplement: Supplementary file 1 [file vision-04-00035-s001.zip]

Archive with 3 entries (3 files):
- Figure S1.tif
- Supplementary File 1.docx
- Supplementary File 2.docx
